# Supplementary material for: WORKbiota: A Systematic Review about the Effects of Occupational Exposure on Microbiota and Workers’ Health
Source: Int J Environ Res Public Health. 2022 Jan 18;19(3):1043. doi: 10.3390/ijerph19031043 (PMC8834335; doi:10.3390/ijerph19031043)
Supplement: Supplementary file 1 [file ijerph-19-01043-s001.zip]

Archive with 4 entries (3 files):
- ijerph-1464520-supplementary/
- ijerph-1464520-supplementary/Table S1.pdf
- ijerph-1464520-supplementary/Table S2.pdf
- ijerph-1464520-supplementary/Table S3.pdf
